# Supplementary material for: Obtaining Specific Sequence Tags for Yersinia pestis and Visually Detecting Them Using the CRISPR-Cas12a System
Source: Pathogens. 2021 May 6;10(5):562. doi: 10.3390/pathogens10050562 (PMC8148545; doi:10.3390/pathogens10050562)
Supplement: Supplementary file 1 [file pathogens-10-00562-s001.zip]

Archive with 1 entries (1 files):
- pathogens-1175566-SI.pdf
